# Supplementary material for: Distinguishing the Effects of Water Volumes versus Stocking Densities on the Skeletal Quality during the Pre-Ongrowing Phase of Gilthead Seabream (Sparus aurata)
Source: Animals (Basel). 2023 Feb 5;13(4):557. doi: 10.3390/ani13040557 (PMC9951685; doi:10.3390/ani13040557)
Supplement: Supplementary file 1 [file animals-13-00557-s001.zip]

Archive with 1 entries (1 files):
- animals-2185709-supplementary.pdf
